# Supplementary material for: Genome-wide Analysis of bZIP Transcription Factors in wheat and Functional Characterization of a TabZIP under Abiotic Stress
Source: Sci Rep. 2019 Mar 14;9:4608. doi: 10.1038/s41598-019-40659-7 (PMC6418127; doi:10.1038/s41598-019-40659-7)
Supplement: Supplementary file 2 — Supplementary Table S1 [file 41598_2019_40659_MOESM2_ESM.xlsx]

## Sheet: Sheet1
Supplementary Table S1. Details of identified bZIP genes of wheat including Ensemble ID, length of gene, transcript and CDS etc.
IDs	Transcript Length	CDS length	Protein Length	Exons in CDS	Introns in CDS	Molecular Mass (kDa)	pI	Domain Start	Domain End
Traes_5AL_9BC38814C.1	2190	420	139	4	3	11.4446	8.24477	38	88
Traes_5DL_75AEE92BB.1	2738	642	213	6	5	17.0239	9.24413	112	162
Traes_5BL_F3018E8CA.1	3172	837	278	8	7	21.7611	9.61511	177	227
Traes_2BL_245DDBC7B.2	6640	1350	449	9	8	35.0416	9.61429	335	385
Traes_1AL_F18EC96DF.1	3456	1050	349	10	9	28.3796	9.98218	215	263
Traes_6BS_05264DAEA.2	5029	1062	353	13	12	28.0736	6.61155	255	305
Traes_7DL_67C4287B2.2	3188	864	287	9	8	23.0656	9.00403	145	191
Traes_1DL_23D036A85.1	3803	1215	404	12	11	33.2455	9.86705	270	318
Traes_1BL_C5FEAF06E.1	4124	1212	403	11	10	32.9571	9.68332	268	316
Traes_4AS_1A68F2C29.2	3076	1215	404	11	10	34.5311	9.53541	328	379
Traes_4BL_7E2E98E50.2	4571	1215	404	11	10	34.5829	9.45775	328	379
Traes_5DL_C794C1EEA.3	5121	1101	366	10	9	30.5662	6.9518	274	325
Traes_5BL_A5532B750.1	9295	1167	388	12	11	32.3831	6.80291	296	347
Traes_5BS_A5532B750.1	9298	1167	388	12	11	32.3831	6.80291	296	347
Traes_5AS_3A85F1C2C.3	12578	1173	390	12	11	32.6504	6.80291	298	349
Traes_7AL_3ED7A9663.1	2813	255	84	3	2	6.30551	11.3291	18	68
Traes_7DL_EECCC4DBF.1	3175	495	164	3	2	12.5599	9.81424	98	148
Traes_3DL_20ED2EA4C.1	3404	387	128	3	2	10.2567	10.699	58	107
Traes_6DS_273430303.2	2493	942	313	5	4	24.9395	5.38241	139	189
Traes_6AS_F1CEB89EE.2	2756	942	313	5	4	24.9085	5.38241	139	189
Traes_1BL_DE2CF9613.1	3997	1440	479	4	3	37.4379	9.56033	409	463
Traes_1AL_1FFBFB058.1	4288	1482	493	4	3	38.2984	9.85743	423	477
Traes_7DS_C6A3C10A6.1	4772	453	150	4	3	12.1219	10.9148	70	124
Traes_2DS_5FA136FBB.1	337	339	112	1	0	8.11907	9.24075	43	94
Traes_7DL_68B814464.1	5570	495	164	4	3	12.1239	10.5187	98	140
Traes_6BS_993CBD840.1	5638	237	78	3	2	6.40763	10.9499	7	58
Traes_5AL_F013240B3.1	1822	462	153	4	3	13.0758	10.9962	16	67
Traes_1DL_D9BA83221.2	3908	1107	368	3	2	29.9029	6.32319	256	300
TRAES3BF001900070CFD_t1	3488	1032	343	3	2	27.5361	9.88379	273	322
TRAES3BF019000220CFD_t1	2540	753	250	4	3	18.6487	8.98566	170	216
Traes_5BS_FF44610EF1.3	1690	474	157	1	0	11.7821	9.24747	31	81
Traes_5DS_011851EE7.1	1603	474	157	1	0	11.7841	9.24747	31	81
Traes_3AL_58F294736.2	823	381	126	2	1	10.4505	10.6443	59	104
Traes_5BL_FB4EDEA83.2	4168	972	323	4	3	26.6766	8.44533	253	307
Traes_5DL_73CE92096.2	4023	972	323	4	3	26.8135	8.45662	253	307
Traes_5AS_2F996234C.1	4782	897	298	7	6	24.3924	5.28414	109	159
Traes_5DS_6E33F5034.1	4957	897	298	6	5	24.2274	5.14076	109	159
Traes_2BL_D0D6F6846.1	1137	552	183	2	1	14.1818	10.6413	95	119
Traes_4DL_F38ED7FB6.1	5042	672	223	3	2	16.8639	10.4873	153	194
Traes_4BL_4C9A415F3.1	4036	663	220	3	2	16.9184	10.0054	150	191
Traes_4AS_F9C171219.1	4961	678	225	3	2	17.1901	10.1848	155	196
Traes_6AL_E8CD2C02B.1	3804	264	87	4	3	6.94341	11.3575	7	59
Traes_2DL_1F0CDB1CE.1	505	396	131	2	1	10.3014	10.7896	60	110
Traes_2DL_1F0CDB1CE1.1	505	396	131	2	1	10.3014	10.7896	60	110
Traes_2AL_3D7807781.1	919	396	131	2	1	10.2834	10.7896	60	110
Traes_2BS_169BEF991.2	3566	2079	692	2	1	55.2237	9.24133	247	298
Traes_1AS_94B6230FB1.1	2474	453	150	1	0	11.2027	10.3331	26	88
Traes_2BL_94E5996F7.1	994	405	134	2	1	10.6248	10.6027	63	113
Traes_2BS_84FB90D88.1	1148	276	91	3	2	7.86764	10.3117	1	47
Traes_1DS_62FDD3493.1	1457	453	150	1	0	11.1156	9.99738	26	88
Traes_1BS_A44C97E0F.2	483	453	150	1	0	11.1246	9.99755	26	88
Traes_7BL_07CC0B6EF.1	1883	510	169	4	3	13.072	9.92489	133	147
Traes_3AL_FC5523394.2	1041	369	122	4	3	9.99529	10.0085	38	92
Traes_7DL_C343BA649.2	2326	558	185	5	4	14.6174	10.2444	149	163
Traes_6AS_AFF47E71C.2	2172	237	78	3	2	6.35141	10.4696	11	58
TRAES3BF111600160CFD_t1	1532	1173	390	4	3	31.4974	6.63166	306	360
Traes_6DS_F8DFD036F.2	274	207	68	2	1	5.81206	7.52141	1	48
Traes_6DL_F7015CE89.2	1078	528	175	3	2	14.1875	11.1396	93	139
Traes_7AL_D89BDD619.1	564	180	59	1	0	4.88697	10.2259	16	59
Traes_5BL_BBFA6D506.1	1922	462	153	4	3	12.8557	11.0786	16	67
TRAES3BF099600130CFD_t1	1501	1164	387	4	3	31.0585	7.50602	307	348
Traes_5BS_B2CD001D1.2	4230	900	299	7	6	24.2674	5.01661	112	160
Traes_5BL_DE53199D3.3	3542	1098	365	4	3	28.338	8.9812	286	338
TRAES3BF111600130CFD_t1	1535	1176	391	4	3	32.014	5.54391	307	361
Traes_3AL_5EBB7439B.1	1765	300	99	4	3	8.00454	10.89	11	62
TRAES3BF066100070CFD_t1	764	540	179	3	2	13.9574	10.7508	92	142
Traes_5DL_591F8EFBD.1	1162	582	193	1	0	15.1677	6.96237	97	143
Traes_5BL_C559EFC8A.1	1046	582	193	1	0	15.2006	7.41899	98	144
Traes_5BL_4DD00FF4B.1	401	402	133	1	0	9.6422	10.9836	71	116
Traes_5BL_F367A99A7.1	3634	858	285	6	5	22.3186	5.71921	164	282
Traes_5DL_743B870D9.1	3700	855	284	6	5	22.1323	5.71921	164	281
Traes_5AL_04D3E97F0.1	4207	900	299	6	5	23.5354	5.7843	178	296
Traes_5AL_79E6A58E6.1	1332	213	70	3	2	5.98977	9.74932	1	48
Traes_2BL_709E67A02.1	530	531	176	1	0	13.6601	8.64733	106	152
Traes_6DL_77ACE1279.2	591	594	197	1	0	15.5075	7.01717	110	157
Traes_3DL_E21790878.1	1185	630	209	4	3	16.3703	10.3173	92	146
Traes_5AL_CB0F2D278.1	3698	744	247	4	3	20.0553	10.4038	55	104
Traes_7AL_DD8261917.1	1111	312	103	3	2	7.33119	10.3897	63	77
Traes_2DL_5610BA574.1	453	456	151	1	0	11.5912	9.93675	79	119
Traes_5DL_895AA6D35.1	2814	228	75	4	3	6.31166	10.7972	1	48
Traes_5DL_230E818AD.2	4464	1020	339	4	3	28.4935	7.01255	141	190
Traes_7DS_47B5A7FFF.1	3697	630	209	4	3	18.089	11.1067	16	67
Traes_5DL_67A38E9B7.1	2078	465	154	2	1	12.5027	9.08043	33	72
Traes_5BL_A85CEE3C1.1	4430	1134	377	4	3	31.2231	7.27746	178	227
Traes_6AL_E0ED0DE45.1	1062	621	206	1	0	15.7852	7.28494	108	154
TRAES3BF093300030CFD_t1	2369	807	268	4	3	21.3091	6.28833	145	196
Traes_2AL_FA1957F59.1	4985	744	247	4	3	20.2435	10.5848	43	92
Traes_6BS_65CDD608F.2	5510	717	238	7	6	17.4442	10.7173	140	186
Traes_4DS_0521C8ABF.1	3246	999	332	8	7	27.0687	7.34462	26	78
Traes_6AS_9916DDE4D.2	3791	705	234	5	4	18.9475	10.3975	161	212
Traes_4BS_ED206A2BB.1	3090	501	166	4	3	14.2275	10.29	6	55
Traes_5BL_A4B8421A7.1	3965	993	330	10	9	27.118	9.64101	151	203
Traes_1AL_3B659AABA.1	5441	1449	482	12	11	40.3198	6.75162	172	224
Traes_5DL_9935B1BF4.2	3892	1005	334	9	8	27.4759	8.70722	179	230
Traes_4BS_B7A8F8CD8.1	4700	1092	363	9	8	30.1466	7.07569	57	109
Traes_5AL_D9A4DFF71.1	2355	465	154	2	1	12.5748	9.08043	33	72
Traes_2AL_723E42163.2	2641	312	103	2	1	9.10001	5.65301	8	48
Traes_6DS_FD90D1145.2	2156	684	227	4	3	19.1418	9.87978	183	225
Traes_2DS_96B438D92.1	1479	312	103	2	1	9.10901	6.09398	8	48
Traes_4DS_FE97492F2.1	3383	612	203	4	3	17.0367	9.4191	41	90
Traes_1BL_B03720C3B.2	5155	1449	482	12	11	40.2487	6.15783	172	224
Traes_2DS_D0563916C.1	236	153	50	2	1	3.87276	11.7782	1	47
Traes_5DL_1950C1FC2.2	8222	1578	525	11	10	45.0237	7.1381	209	256
Traes_1DL_AFDF3B024.1	5888	1578	525	13	12	43.5579	6.30831	215	267
Traes_2AS_6EA1E372F.1	1659	921	306	4	3	24.7847	6.57784	179	228
Traes_5BL_4700CC358.1	1637	345	114	3	2	9.65915	8.83809	40	87
Traes_3AS_6AE36A662.1	448	324	107	2	1	8.70159	11.3852	1	48
Traes_5AL_0C11447DF.2	4153	1095	364	9	8	30.3549	8.48478	180	232
Traes_5AL_39649C38E.1	4191	978	325	8	7	25.3378	8.63086	137	184
Traes_5BL_573ABF1D7.1	2978	720	239	4	3	18.7924	6.40426	113	163
Traes_6AS_FDF16F4EA.1	1731	525	174	1	0	12.8854	8.54656	39	87
Traes_2BS_C9A338257.1	1752	924	307	4	3	24.6772	7.0581	178	228
Traes_5DL_D30ADBFDE.1	2308	723	240	4	3	11.4481	10.528	114	164
Traes_2AL_14B1B159F.2	3156	948	315	8	7	24.7264	8.09005	264	310
Traes_7BS_7B68879A9.2	1453	321	106	3	2	8.85241	10.5506	16	65
Traes_1AL_00A8A2030.2	5317	684	227	1	0	18.2611	5.3042	75	127
TRAES3BF086800020CFD_t1	642	642	213	1	0	17.5705	5.89516	74	126
Traes_7AS_FDD164762.2	1264	408	135	2	1	11.3762	10.8424	42	91
Traes_3DL_4A4D552B2.1	473	255	84	3	2	6.78461	11.585	38	84
Traes_4BL_80683C0B9.1	797	672	223	1	0	16.0852	7.08897	82	133
Traes_7AL_25850F96F.1	2002	726	241	3	2	18.9565	4.75062	83	134
Traes_5BL_C08428870.1	8676	1599	532	12	11	45.5066	7.41322	215	262
Traes_4AL_273ACCFFD.1	3439	705	234	4	3	19.1891	9.92387	72	121
Traes_7DL_3CE000E38.1	2013	729	242	3	2	19.1538	4.75961	84	135
Traes_2AS_3B7BE6FDC.2	4833	663	220	4	3	18.8901	7.42445	16	65
TRAES3BF117100130CFD_t1	1239	780	259	5	4	20.9215	7.16684	131	181
Traes_3AL_C5E13251D.1	1539	318	105	4	3	8.07779	11.5253	29	79
Traes_4AL_5E7F93445.2	6321	2097	698	13	12	57.8255	8.50745	392	444
TRAES3BF003000030CFD_t1	8353	999	332	8	7	27.3092	8.22523	46	98
TRAES3BF099600200CFD_t1	1532	1176	391	4	3	31.8563	4.96237	308	361
Traes_5DL_841444545.1	5097	555	184	4	3	15.419	10.408	16	65
Traes_1AS_412B31FC1.1	2089	1008	335	8	7	26.0074	5.77898	49	101
Traes_2DS_93EAEC654.2	4946	843	280	5	4	23.6594	8.40538	16	65
TRAES3BF099600030CFD_t1	7147	1713	570	12	11	46.9608	6.88364	258	308
Traes_7DS_E5A18AAA4.1	2086	723	240	6	5	18.5967	7.32597	73	124
Traes_2AL_BD0C7A9A5.2	6160	1131	376	6	5	31.6661	6.92574	80	126
Traes_2BL_5CA3D3163.1	5717	759	252	4	3	20.8744	10.5848	43	92
Traes_5AL_69590B897.1	1177	243	80	3	2	6.42109	11.633	2	48
Traes_2BL_9528AAD7C.2	6212	1308	435	7	6	36.8949	6.7036	134	187
Traes_1DS_0CFC1995D.2	2565	1020	339	8	7	26.3761	7.01333	48	100
Traes_4BL_9422485B3.2	4385	1128	375	4	3	29.7084	7.53875	180	229
Traes_5DL_A528A05A3.1	1282	579	192	4	3	14.5161	9.98803	119	169
Traes_2BS_1B0F27580.2	4853	951	316	5	4	25.8701	9.52687	16	65
Traes_4AS_6EDD5ACF7.2	3884	1005	334	8	7	27.7349	8.45869	50	102
Traes_4BL_DAFEC95DD.1	4158	1005	334	8	7	27.753	8.45869	50	102
Traes_4DL_73DC40D7B.1	4114	1005	334	8	7	27.7349	8.45869	50	102
Traes_1BL_1A885E733.1	1975	705	234	1	0	15.9606	8.77823	82	132
Traes_1AL_2AC682D6D.1	1955	750	249	4	3	20.6145	6.37603	105	154
Traes_7DS_3463CAE33.1	4587	693	230	4	3	19.6456	9.84832	78	127
TRAES3BF111600080CFD_t1	1536	1176	391	4	3	31.4192	6.27216	307	361
Traes_1BS_E3FCA98E3.2	4576	1020	339	8	7	26.3082	6.52159	48	100
Traes_4DL_19DC0CA31.1	3385	699	232	4	3	17.593	6.82486	141	190
Traes_3DL_A71427183.1	4203	1314	437	10	9	36.0581	6.96742	152	204
Traes_3AL_5490CF370.1	4021	1314	437	10	9	36.014	6.96742	152	204
Traes_7BL_625F55A12.1	1114	438	145	2	1	11.2012	10.6102	1	47
Traes_5AL_09C375647.1	528	231	76	3	2	6.24462	11.1104	3	53
TRAES3BF027700210CFD_t1	4916	1434	477	11	10	38.7085	7.32585	192	244
Traes_3DS_BB7306A01.1	1461	519	172	4	3	14.3696	9.79483	2	51
Traes_7DL_7DDA16622.3	662	534	177	2	1	14.4135	8.208	6	62
Traes_1DL_DA67871B9.1	2443	219	72	4	3	6.1418	5.25111	1	39
Traes_4AL_792F1D482.1	784	252	83	4	3	7.04757	10.7995	11	61
Traes_4AS_45B416B25.1	3861	864	287	5	4	23.2011	8.70282	86	135
Traes_5BL_6C613A3D9.1	2237	1143	380	5	4	29.2147	6.93339	119	169
Traes_5AL_538EC4C86.1	3437	525	174	3	2	14.5838	10.1809	9	55
TRAES3BF057100010CFD_t1	450	450	149	1	0	11.3098	8.31481	29	47
Traes_7AL_C7CF7087B.2	615	522	173	2	1	14.122	8.58146	4	58
Traes_2BS_8D66D6B82.1	6587	1011	336	8	7	27.9052	9.54786	51	103
Traes_2DL_C4C47B5B8.2	2778	666	221	4	3	18.961	9.93908	15	60
Traes_5BS_FC54F9BEA.1	2957	798	265	1	0	21.6405	6.22376	88	133
Traes_5AS_6F02C9967.1	543	543	180	1	0	14.5017	9.12875	10	48
Traes_7BS_F7433ACA4.1	1038	255	84	3	2	7.19698	6.80211	1	33
Traes_5DS_4F7973584.1	3221	801	266	1	0	21.9296	5.54558	96	134
Traes_2AS_B1B372658.2	1453	258	85	2	1	6.93144	10.8704	41	67
Traes_7AL_A8CAE984E.1	4543	921	306	2	1	25.1702	7.46471	163	208
Traes_4DS_FAFED0328.2	3332	1383	460	5	4	35.4481	9.60011	191	241
Traes_6AL_46B659A23.2	4633	843	280	8	7	22.8543	6.86974	184	221
Traes_7DL_70D4FDB2A.1	799	591	196	1	0	15.6257	7.38242	84	129
Traes_4DS_A93EBB9CF.1	5425	1041	346	4	3	28.1506	9.14314	208	258
Traes_4BS_08B2BB48F.1	4836	1041	346	4	3	28.2478	9.14387	208	258
Traes_4AL_C6278AB8E.1	4834	1041	346	4	3	28.2258	9.14314	208	258
Traes_5AL_521868848.2	4214	978	325	3	2	26.0192	5.83528	243	263
Traes_7BL_096916DC5.1	303	303	100	1	0	7.60278	10.1042	28	73
Traes_4BS_8439AC445.2	2918	1008	335	5	4	27.0409	8.68157	66	116
Traes_6DS_691A715BD.1	3558	528	175	4	3	14.6047	8.50999	70	114
Traes_7BL_792B58AA5.1	1995	168	55	2	1	4.7778	10.217	6	39
Traes_6AS_1FB5A49D7.1	5627	756	251	5	4	18.9278	10.3698	149	193
Traes_6AL_362B70E63.1	11323	972	323	4	3	25.9881	7.4087	186	230
TRAES3BF099600120CFD_t1	1578	768	255	6	5	21.1467	10.1124	93	142
Traes_4DL_268C3D168.1	1380	393	130	3	2	11.4541	6.08651	1	31
Traes_7BL_C9758A38D.1	382	321	106	1	0	7.83272	11.0983	3	37
Traes_5DL_8F7AC72B0.2	5261	2598	865	18	17	70.3703	6.50616	88	127
