# Supplementary material for: Genome-wide Analysis of bZIP Transcription Factors in wheat and Functional Characterization of a TabZIP under Abiotic Stress
Source: Sci Rep. 2019 Mar 14;9:4608. doi: 10.1038/s41598-019-40659-7 (PMC6418127; doi:10.1038/s41598-019-40659-7)
Supplement: Supplementary file 3 — Supplementary Table S2 [file 41598_2019_40659_MOESM3_ESM.xlsx]

## Sheet: Sheet1
Supplementary Table S2. Details of motif identified in the TabZIP protein.
Protein ID	Domain name	Start	End
Traes_3AL_58F294736.2	Basic_Leucine_Zipper_Domain1	58	86
TRAES3BF001900070CFD_t1	Basic_Leucine_Zipper_Domain1	272	300
Traes_1DL_D9BA83221.2	Basic_Leucine_Zipper_Domain1	255	283
Traes_4AS_F9C171219.1	Basic_Leucine_Zipper_Domain1	154	182
TRAES3BF099600130CFD_t1	Basic_Leucine_Zipper_Domain1	306	334
Traes_5BL_FB4EDEA83.2	Basic_Leucine_Zipper_Domain1	252	280
Traes_7DS_C6A3C10A6.1	Basic_Leucine_Zipper_Domain1	69	97
Traes_5BL_C08428870.1	Basic_Leucine_Zipper_Domain1	214	242
Traes_5DL_9935B1BF4.2	Basic_Leucine_Zipper_Domain1	178	206
Traes_4AL_5E7F93445.2	Basic_Leucine_Zipper_Domain1	391	419
Traes_4BS_B7A8F8CD8.1	Basic_Leucine_Zipper_Domain1	56	84
Traes_1BS_E3FCA98E3.2	Basic_Leucine_Zipper_Domain1	47	75
Traes_1DL_AFDF3B024.1	Basic_Leucine_Zipper_Domain1	214	242
Traes_1AL_3B659AABA.1	Basic_Leucine_Zipper_Domain1	171	199
Traes_2BL_9528AAD7C.2	Basic_Leucine_Zipper_Domain1	133	161
Traes_2AL_BD0C7A9A5.2	Basic_Leucine_Zipper_Domain1	79	107
Traes_7BS_7B68879A9.2	Basic_Leucine_Zipper_Domain1	14	42
Traes_2AS_3B7BE6FDC.2	Basic_Leucine_Zipper_Domain1	14	42
Traes_6DL_F7015CE89.2	Basic_Leucine_Zipper_Domain1	92	120
TRAES3BF027700210CFD_t1	Basic_Leucine_Zipper_Domain1	191	219
Traes_3AL_5490CF370.1	Basic_Leucine_Zipper_Domain1	151	179
Traes_6AS_F1CEB89EE.2	Basic_Leucine_Zipper_Domain1	137	165
Traes_6DS_273430303.2	Basic_Leucine_Zipper_Domain1	137	165
Traes_5DL_841444545.1	Basic_Leucine_Zipper_Domain1	14	42
Traes_4AL_273ACCFFD.1	Basic_Leucine_Zipper_Domain1	70	98
Traes_4DS_FE97492F2.1	Basic_Leucine_Zipper_Domain1	39	67
Traes_4BL_DAFEC95DD.1	Basic_Leucine_Zipper_Domain1	49	77
Traes_4DL_19DC0CA31.1	Basic_Leucine_Zipper_Domain1	139	167
Traes_4BL_9422485B3.2	Basic_Leucine_Zipper_Domain1	178	206
Traes_2AL_FA1957F59.1	Basic_Leucine_Zipper_Domain1	41	69
Traes_7DS_47B5A7FFF.1	Basic_Leucine_Zipper_Domain1	14	42
Traes_3AL_C5E13251D.1	Basic_Leucine_Zipper_Domain1	28	56
Traes_3DL_E21790878.1	Basic_Leucine_Zipper_Domain1	91	119
TRAES3BF099600200CFD_t1	Basic_Leucine_Zipper_Domain1	306	334
Traes_5DS_6E33F5034.1	Basic_Leucine_Zipper_Domain1	107	135
Traes_5AS_2F996234C.1	Basic_Leucine_Zipper_Domain1	107	135
TRAES3BF117100130CFD_t1	Basic_Leucine_Zipper_Domain1	129	157
Traes_1BL_C5FEAF06E.1	Basic_Leucine_Zipper_Domain1	266	294
Traes_7DL_68B814464.1	Basic_Leucine_Zipper_Domain1	87	115
Traes_5BS_A5532B750.1	Basic_Leucine_Zipper_Domain1	294	322
Traes_5BL_A5532B750.1	Basic_Leucine_Zipper_Domain1	294	322
Traes_7DL_3CE000E38.1	Basic_Leucine_Zipper_Domain1	82	110
Traes_5DL_743B870D9.1	Basic_Leucine_Zipper_Domain1	96	124
Traes_5BL_F367A99A7.1	Basic_Leucine_Zipper_Domain1	96	124
Traes_2AL_3D7807781.1	Basic_Leucine_Zipper_Domain1	55	83
Traes_2DL_1F0CDB1CE1.1	Basic_Leucine_Zipper_Domain1	55	83
TRAES3BF066100070CFD_t1	Basic_Leucine_Zipper_Domain1	90	118
Traes_7DL_C343BA649.2	Basic_Leucine_Zipper_Domain1	81	109
Traes_7AL_25850F96F.1	Basic_Leucine_Zipper_Domain1	81	109
Traes_5DS_011851EE7.1	Basic_Leucine_Zipper_Domain1	29	57
Traes_1AL_1FFBFB058.1	Basic_Leucine_Zipper_Domain2	428	456
Traes_2BS_84FB90D88.1	Basic_Leucine_Zipper_Domain2	1	29
Traes_4BL_4C9A415F3.1	Basic_Leucine_Zipper_Domain2	155	183
Traes_4DL_F38ED7FB6.1	Basic_Leucine_Zipper_Domain2	158	186
Traes_5DL_895AA6D35.1	Basic_Leucine_Zipper_Domain2	1	29
Traes_5AL_79E6A58E6.1	Basic_Leucine_Zipper_Domain2	1	29
Traes_5BL_DE53199D3.3	Basic_Leucine_Zipper_Domain2	291	319
Traes_6DS_FD90D1145.2	Basic_Leucine_Zipper_Domain2	188	216
Traes_6AS_9916DDE4D.2	Basic_Leucine_Zipper_Domain2	166	194
Traes_6BS_65CDD608F.2	Basic_Leucine_Zipper_Domain2	145	173
Traes_2BL_D0D6F6846.1	Basic_Leucine_Zipper_Domain2	100	128
Traes_5AL_0C11447DF.2	Basic_Leucine_Zipper_Domain2	185	213
Traes_5BL_A4B8421A7.1	Basic_Leucine_Zipper_Domain2	156	184
TRAES3BF111600130CFD_t1	Basic_Leucine_Zipper_Domain2	312	340
TRAES3BF111600160CFD_t1	Basic_Leucine_Zipper_Domain2	311	339
Traes_3AL_FC5523394.2	Basic_Leucine_Zipper_Domain2	43	71
Traes_3DS_BB7306A01.1	Basic_Leucine_Zipper_Domain2	4	32
TRAES3BF003000030CFD_t1	Basic_Leucine_Zipper_Domain2	51	79
Traes_3DL_A71427183.1	Basic_Leucine_Zipper_Domain2	157	185
TRAES3BF099600030CFD_t1	Basic_Leucine_Zipper_Domain2	263	291
Traes_3DL_4A4D552B2.1	Basic_Leucine_Zipper_Domain2	43	71
Traes_1BL_B03720C3B.2	Basic_Leucine_Zipper_Domain2	177	205
Traes_7DL_EECCC4DBF.1	Basic_Leucine_Zipper_Domain2	99	127
Traes_7AL_3ED7A9663.1	Basic_Leucine_Zipper_Domain2	19	47
Traes_2BL_94E5996F7.1	Basic_Leucine_Zipper_Domain2	64	92
Traes_2DL_1F0CDB1CE.1	Basic_Leucine_Zipper_Domain2	61	89
TRAES3BF093300030CFD_t1	Basic_Leucine_Zipper_Domain2	149	177
Traes_3AL_5EBB7439B.1	Basic_Leucine_Zipper_Domain2	15	43
Traes_6AL_E8CD2C02B.1	Basic_Leucine_Zipper_Domain2	12	40
Traes_4DL_73DC40D7B.1	Basic_Leucine_Zipper_Domain2	55	83
Traes_2AS_6EA1E372F.1	Basic_Leucine_Zipper_Domain2	182	210
Traes_5AL_69590B897.1	Basic_Leucine_Zipper_Domain2	2	30
Traes_5DL_D30ADBFDE.1	Basic_Leucine_Zipper_Domain2	118	146
Traes_5BL_573ABF1D7.1	Basic_Leucine_Zipper_Domain2	117	145
Traes_1AS_412B31FC1.1	Basic_Leucine_Zipper_Domain2	54	82
Traes_2DL_5610BA574.1	Basic_Leucine_Zipper_Domain2	84	112
Traes_4DS_0521C8ABF.1	Basic_Leucine_Zipper_Domain2	31	59
Traes_3AS_6AE36A662.1	Basic_Leucine_Zipper_Domain2	2	30
Traes_2BL_709E67A02.1	Basic_Leucine_Zipper_Domain2	111	139
Traes_7DS_E5A18AAA4.1	Basic_Leucine_Zipper_Domain2	78	106
Traes_2BS_1B0F27580.2	Basic_Leucine_Zipper_Domain2	20	48
Traes_2DS_93EAEC654.2	Basic_Leucine_Zipper_Domain2	20	48
Traes_7DS_3463CAE33.1	Basic_Leucine_Zipper_Domain2	82	110
Traes_2DS_5FA136FBB.1	Basic_Leucine_Zipper_Domain2	47	75
Traes_7AL_DD8261917.1	Basic_Leucine_Zipper_Domain2	1	29
Traes_7BL_07CC0B6EF.1	Basic_Leucine_Zipper_Domain2	71	99
Traes_2BS_169BEF991.2	Basic_Leucine_Zipper_Domain2	251	279
Traes_1DL_23D036A85.1	Basic_Leucine_Zipper_Domain2	274	302
Traes_1AL_F18EC96DF.1	Basic_Leucine_Zipper_Domain2	219	247
Traes_5BS_FF44610EF1.3	Basic_Leucine_Zipper_Domain2	35	63
Traes_5BL_A85CEE3C1.1	Basic_Leucine_Zipper_Domain3	177	226
Traes_5DL_230E818AD.2	Basic_Leucine_Zipper_Domain3	140	189
Traes_5AL_CB0F2D278.1	Basic_Leucine_Zipper_Domain3	54	103
Traes_4BS_ED206A2BB.1	Basic_Leucine_Zipper_Domain3	5	54
Traes_5BL_4700CC358.1	Basic_Leucine_Zipper_Domain3	39	88
Traes_2BL_5CA3D3163.1	Basic_Leucine_Zipper_Domain3	42	91
Traes_4AS_45B416B25.1	Basic_Leucine_Zipper_Domain3	85	134
Traes_5DL_75AEE92BB.1	Basic_Leucine_Zipper_Domain3	111	160
Traes_5BL_F3018E8CA.1	Basic_Leucine_Zipper_Domain3	176	225
Traes_5AL_9BC38814C.1	Basic_Leucine_Zipper_Domain3	37	86
Traes_1BL_DE2CF9613.1	Basic_Leucine_Zipper_Domain3	409	458
Traes_2BL_245DDBC7B.2	Basic_Leucine_Zipper_Domain3	334	383
Traes_3DL_20ED2EA4C.1	Basic_Leucine_Zipper_Domain3	58	107
Traes_1AL_2AC682D6D.1	Basic_Leucine_Zipper_Domain3	104	153
Traes_5AL_538EC4C86.1	Basic_Leucine_Zipper_Domain3	5	54
Traes_7DL_67C4287B2.2	Basic_Leucine_Zipper_Domain3	144	193
Traes_5BL_C559EFC8A.1	Basic_Leucine_Zipper_Domain3	93	142
Traes_5DL_591F8EFBD.1	Basic_Leucine_Zipper_Domain3	92	141
Traes_5DL_73CE92096.2	Basic_Leucine_Zipper_Domain3	253	302
Traes_5AS_3A85F1C2C.3	Basic_Leucine_Zipper_Domain3	297	346
Traes_5DL_C794C1EEA.3	Basic_Leucine_Zipper_Domain3	273	322
Traes_6AL_E0ED0DE45.1	Basic_Leucine_Zipper_Domain3	103	152
Traes_6DL_77ACE1279.2	Basic_Leucine_Zipper_Domain3	105	154
Traes_6BS_05264DAEA.2	Basic_Leucine_Zipper_Domain3	254	303
Traes_5BL_6C613A3D9.1	Basic_Leucine_Zipper_Domain3	118	167
Traes_2DL_C4C47B5B8.2	Basic_Leucine_Zipper_Domain3	10	59
Traes_5AL_F013240B3.1	Basic_Leucine_Zipper_Domain3	15	64
Traes_4BS_8439AC445.2	Basic_Leucine_Zipper_Domain3	65	114
Traes_4DS_FAFED0328.2	Basic_Leucine_Zipper_Domain3	190	239
Traes_5BL_BBFA6D506.1	Basic_Leucine_Zipper_Domain3	15	64
Traes_5AL_09C375647.1	Basic_Leucine_Zipper_Domain3	2	51
Traes_4BL_7E2E98E50.2	Basic_Leucine_Zipper_Domain3	327	376
Traes_4AS_1A68F2C29.2	Basic_Leucine_Zipper_Domain3	327	376
Traes_7AS_FDD164762.2	Basic_Leucine_Zipper_Domain3	39	88
Traes_5DL_A528A05A3.1	Basic_Leucine_Zipper_Domain3	118	167
Traes_4AL_792F1D482.1	Basic_Leucine_Zipper_Domain3	10	59
Traes_1BS_A44C97E0F.2	Basic_Leucine_Zipper_Domain3	28	77
Traes_1DS_62FDD3493.1	Basic_Leucine_Zipper_Domain3	28	77
Traes_1AS_94B6230FB1.1	Basic_Leucine_Zipper_Domain3	28	77
TRAES3BF019000220CFD_t1	Basic_Leucine_Zipper_Domain3	170	219
Traes_6AS_FDF16F4EA.1	Basic_Leucine_Zipper_Domain3	38	87
TRAES3BF111600080CFD_t1	Basic_Leucine_Zipper_Domain3	307	356
Traes_5AL_04D3E97F0.1	Basic_Leucine_Zipper_Domain3	111	160
Traes_5DL_67A38E9B7.1	Basic_Leucine_Zipper_Domain3	32	81
Traes_2BS_C9A338257.1	Basic_Leucine_Zipper_Domain3	177	226
Traes_5AL_D9A4DFF71.1	Basic_Leucine_Zipper_Domain3	32	81
Traes_5BS_B2CD001D1.2	Basic_Leucine_Zipper_Domain3	109	158
Traes_5BL_4DD00FF4B.1	Basic_Leucine_Zipper_Domain3	66	115
Traes_6BS_993CBD840.1	Basic_Leucine_Zipper_Domain3	6	55
TRAES3BF057100010CFD_t1	Basic_Leucine_Zipper_Domain3	28	77
Traes_3DS_BB7306A01.1	Transcription_Factor_TGA_like_Domain1	122	150
TRAES3BF003000030CFD_t1	Transcription_Factor_TGA_like_Domain1	169	197
Traes_2BS_8D66D6B82.1	Transcription_Factor_TGA_like_Domain1	174	202
Traes_4DL_73DC40D7B.1	Transcription_Factor_TGA_like_Domain1	173	201
Traes_4AS_6EDD5ACF7.2	Transcription_Factor_TGA_like_Domain1	173	201
TRAES3BF027700210CFD_t1	Transcription_Factor_TGA_like_Domain1	315	343
Traes_3AL_5490CF370.1	Transcription_Factor_TGA_like_Domain1	275	303
Traes_3DL_A71427183.1	Transcription_Factor_TGA_like_Domain1	275	303
Traes_4AL_5E7F93445.2	Transcription_Factor_TGA_like_Domain1	512	540
Traes_4BS_B7A8F8CD8.1	Transcription_Factor_TGA_like_Domain1	177	205
Traes_4DS_0521C8ABF.1	Transcription_Factor_TGA_like_Domain1	146	174
Traes_4BL_DAFEC95DD.1	Transcription_Factor_TGA_like_Domain1	173	201
Traes_5BL_C08428870.1	Transcription_Factor_TGA_like_Domain1	358	386
Traes_5AL_39649C38E.1	Transcription_Factor_TGA_like_Domain1	271	299
Traes_5DL_1950C1FC2.2	Transcription_Factor_TGA_like_Domain1	351	379
TRAES3BF099600030CFD_t1	Transcription_Factor_TGA_like_Domain1	379	407
Traes_5AL_0C11447DF.2	Transcription_Factor_TGA_like_Domain1	304	332
Traes_5DL_9935B1BF4.2	Transcription_Factor_TGA_like_Domain1	303	331
Traes_5BL_A4B8421A7.1	Transcription_Factor_TGA_like_Domain1	275	303
Traes_1DS_0CFC1995D.2	Transcription_Factor_TGA_like_Domain1	176	204
Traes_1DL_AFDF3B024.1	Transcription_Factor_TGA_like_Domain1	336	364
Traes_1BL_B03720C3B.2	Transcription_Factor_TGA_like_Domain1	293	321
Traes_1AL_3B659AABA.1	Transcription_Factor_TGA_like_Domain1	293	321
Traes_2BL_9528AAD7C.2	Transcription_Factor_TGA_like_Domain1	279	307
Traes_2AL_BD0C7A9A5.2	Transcription_Factor_TGA_like_Domain1	220	248
Traes_1AS_412B31FC1.1	Transcription_Factor_TGA_like_Domain1	172	200
Traes_1BS_E3FCA98E3.2	Transcription_Factor_TGA_like_Domain1	170	198
Traes_7DS_E5A18AAA4.1	Transcription_Factor_TGA_like_Domain1	194	222
Traes_3AL_5490CF370.1	Transcription_Factor_TGA_like_Domain2	219	268
Traes_4DL_73DC40D7B.1	Transcription_Factor_TGA_like_Domain2	117	166
Traes_4BL_DAFEC95DD.1	Transcription_Factor_TGA_like_Domain2	117	166
Traes_4AS_6EDD5ACF7.2	Transcription_Factor_TGA_like_Domain2	117	166
TRAES3BF027700210CFD_t1	Transcription_Factor_TGA_like_Domain2	259	308
Traes_3DL_A71427183.1	Transcription_Factor_TGA_like_Domain2	219	268
Traes_2BS_8D66D6B82.1	Transcription_Factor_TGA_like_Domain2	118	167
TRAES3BF003000030CFD_t1	Transcription_Factor_TGA_like_Domain2	113	162
Traes_4AL_5E7F93445.2	Transcription_Factor_TGA_like_Domain2	456	505
Traes_4BS_B7A8F8CD8.1	Transcription_Factor_TGA_like_Domain2	121	170
Traes_4DS_0521C8ABF.1	Transcription_Factor_TGA_like_Domain2	90	139
Traes_1DS_0CFC1995D.2	Transcription_Factor_TGA_like_Domain2	115	164
Traes_1AS_412B31FC1.1	Transcription_Factor_TGA_like_Domain2	116	165
Traes_1BL_B03720C3B.2	Transcription_Factor_TGA_like_Domain2	237	286
Traes_1BS_E3FCA98E3.2	Transcription_Factor_TGA_like_Domain2	114	163
Traes_1AL_3B659AABA.1	Transcription_Factor_TGA_like_Domain2	237	286
Traes_1DL_AFDF3B024.1	Transcription_Factor_TGA_like_Domain2	280	329
Traes_5BL_C08428870.1	Transcription_Factor_TGA_like_Domain2	302	351
Traes_5AL_39649C38E.1	Transcription_Factor_TGA_like_Domain2	215	264
Traes_5DL_1950C1FC2.2	Transcription_Factor_TGA_like_Domain2	295	344
Traes_3DS_BB7306A01.1	Transcription_Factor_TGA_like_Domain2	66	115
Traes_7DS_E5A18AAA4.1	Transcription_Factor_TGA_like_Domain2	138	187
Traes_5AL_0C11447DF.2	Transcription_Factor_TGA_like_Domain2	248	297
Traes_5DL_9935B1BF4.2	Transcription_Factor_TGA_like_Domain2	247	296
Traes_5BL_A4B8421A7.1	Transcription_Factor_TGA_like_Domain2	219	268
TRAES3BF099600030CFD_t1	Transcription_Factor_TGA_like_Domain2	323	372
Traes_4DL_73DC40D7B.1	cAMP-Response_Element_Binding_Domain1	283	332
Traes_4BL_DAFEC95DD.1	cAMP-Response_Element_Binding_Domain1	283	332
Traes_4AS_6EDD5ACF7.2	cAMP-Response_Element_Binding_Domain1	283	332
Traes_4AL_5E7F93445.2	cAMP-Response_Element_Binding_Domain1	621	670
Traes_4BS_B7A8F8CD8.1	cAMP-Response_Element_Binding_Domain1	286	335
Traes_4DS_0521C8ABF.1	cAMP-Response_Element_Binding_Domain1	255	304
Traes_2BS_8D66D6B82.1	cAMP-Response_Element_Binding_Domain1	285	334
TRAES3BF099600030CFD_t1	cAMP-Response_Element_Binding_Domain1	487	536
TRAES3BF027700210CFD_t1	cAMP-Response_Element_Binding_Domain1	426	475
Traes_3AL_5490CF370.1	cAMP-Response_Element_Binding_Domain1	386	435
Traes_3DL_A71427183.1	cAMP-Response_Element_Binding_Domain1	386	435
Traes_1BL_B03720C3B.2	cAMP-Response_Element_Binding_Domain1	401	450
Traes_1AL_3B659AABA.1	cAMP-Response_Element_Binding_Domain1	401	450
TRAES3BF003000030CFD_t1	cAMP-Response_Element_Binding_Domain1	281	330
Traes_1DL_AFDF3B024.1	cAMP-Response_Element_Binding_Domain1	444	493
Traes_2AL_BD0C7A9A5.2	cAMP-Response_Element_Binding_Domain1	321	370
Traes_2BL_9528AAD7C.2	cAMP-Response_Element_Binding_Domain1	380	429
Traes_1AS_412B31FC1.1	cAMP-Response_Element_Binding_Domain1	281	330
Traes_1BS_E3FCA98E3.2	cAMP-Response_Element_Binding_Domain1	285	334
Traes_1DS_0CFC1995D.2	cAMP-Response_Element_Binding_Domain1	285	334
Traes_5DL_1950C1FC2.2	cAMP-Response_Element_Binding_Domain1	461	510
Traes_5BL_C08428870.1	cAMP-Response_Element_Binding_Domain1	468	517
Traes_5BL_A85CEE3C1.1	Coiled_Coil_region	227	267
Traes_5DL_230E818AD.2	Coiled_Coil_region	190	230
Traes_5AL_CB0F2D278.1	Coiled_Coil_region	104	144
Traes_4AS_45B416B25.1	Coiled_Coil_region	135	175
Traes_4DL_19DC0CA31.1	Coiled_Coil_region	190	230
Traes_4BL_9422485B3.2	Coiled_Coil_region	229	269
Traes_5AL_538EC4C86.1	Coiled_Coil_region	55	95
Traes_5DL_841444545.1	Coiled_Coil_region	65	105
Traes_4DS_FE97492F2.1	Coiled_Coil_region	90	130
Traes_4BS_ED206A2BB.1	Coiled_Coil_region	55	95
Traes_2BS_1B0F27580.2	Coiled_Coil_region	65	105
Traes_2DS_93EAEC654.2	Coiled_Coil_region	65	105
Traes_2AS_3B7BE6FDC.2	Coiled_Coil_region	65	105
Traes_4AL_273ACCFFD.1	Coiled_Coil_region	121	161
Traes_7BS_F7433ACA4.1	Coiled_Coil_region	31	71
Traes_1AL_2AC682D6D.1	Coiled_Coil_region	154	194
Traes_7DS_3463CAE33.1	Coiled_Coil_region	127	167
Traes_7DS_47B5A7FFF.1	Coiled_Coil_region	65	105
Traes_2DL_C4C47B5B8.2	Coiled_Coil_region	60	100
Traes_2AL_FA1957F59.1	Coiled_Coil_region	92	132
Traes_2BL_5CA3D3163.1	Coiled_Coil_region	92	132
Traes_4DL_268C3D168.1	Coiled_Coil_region	31	71
Traes_5DL_D30ADBFDE.1	Coiled_Coil_region	163	203
Traes_5BL_573ABF1D7.1	Coiled_Coil_region	162	202
TRAES3BF093300030CFD_t1	Coiled_Coil_region	194	234
TRAES3BF117100130CFD_t1	Coiled_Coil_region	180	220
Traes_2BS_C9A338257.1	Coiled_Coil_region	227	267
Traes_2AS_6EA1E372F.1	Coiled_Coil_region	227	267
Traes_5AL_F013240B3.1	Coiled_Coil_region	65	105
Traes_5BL_BBFA6D506.1	Coiled_Coil_region	65	105
Traes_4AL_C6278AB8E.1	Coiled_Coil_region	256	296
Traes_4BS_08B2BB48F.1	Coiled_Coil_region	256	296
Traes_4DS_A93EBB9CF.1	Coiled_Coil_region	256	296
Traes_7BS_7B68879A9.2	Coiled_Coil_region	65	105
Traes_7AS_FDD164762.2	Coiled_Coil_region	89	129
Traes_6AL_362B70E63.1	Coiled_Coil_region	228	268
TRAES3BF027700210CFD_t1	cAMP-Response_Element_Binding_Domain2	344	393
Traes_3DL_A71427183.1	cAMP-Response_Element_Binding_Domain2	304	353
Traes_3AL_5490CF370.1	cAMP-Response_Element_Binding_Domain2	304	353
TRAES3BF003000030CFD_t1	cAMP-Response_Element_Binding_Domain2	198	247
Traes_4AL_5E7F93445.2	cAMP-Response_Element_Binding_Domain2	541	590
Traes_4BS_B7A8F8CD8.1	cAMP-Response_Element_Binding_Domain2	206	255
Traes_4DS_0521C8ABF.1	cAMP-Response_Element_Binding_Domain2	175	224
Traes_4DL_73DC40D7B.1	cAMP-Response_Element_Binding_Domain2	202	251
Traes_4BL_DAFEC95DD.1	cAMP-Response_Element_Binding_Domain2	202	251
Traes_4AS_6EDD5ACF7.2	cAMP-Response_Element_Binding_Domain2	202	251
Traes_2BS_8D66D6B82.1	cAMP-Response_Element_Binding_Domain2	203	252
TRAES3BF099600030CFD_t1	cAMP-Response_Element_Binding_Domain2	408	457
Traes_1DL_AFDF3B024.1	cAMP-Response_Element_Binding_Domain2	365	414
Traes_1BL_B03720C3B.2	cAMP-Response_Element_Binding_Domain2	322	371
Traes_1AL_3B659AABA.1	cAMP-Response_Element_Binding_Domain2	322	371
Traes_1AS_412B31FC1.1	cAMP-Response_Element_Binding_Domain2	201	250
Traes_5BL_C08428870.1	cAMP-Response_Element_Binding_Domain2	387	436
Traes_5DL_1950C1FC2.2	cAMP-Response_Element_Binding_Domain2	380	429
Traes_1BS_E3FCA98E3.2	cAMP-Response_Element_Binding_Domain2	205	254
Traes_1DS_0CFC1995D.2	cAMP-Response_Element_Binding_Domain2	205	254
Traes_2BL_9528AAD7C.2	cAMP-Response_Element_Binding_Domain2	308	357
Traes_2AL_BD0C7A9A5.2	cAMP-Response_Element_Binding_Domain2	249	298
Traes_5DS_4F7973584.1	CCAAT_Enhancer_Binding_Protein_Domain	93	133
Traes_5AS_6F02C9967.1	CCAAT_Enhancer_Binding_Protein_Domain	7	47
Traes_5BS_FC54F9BEA.1	CCAAT_Enhancer_Binding_Protein_Domain	92	132
Traes_7AL_C7CF7087B.2	CCAAT_Enhancer_Binding_Protein_Domain	8	48
Traes_7DL_7DDA16622.3	CCAAT_Enhancer_Binding_Protein_Domain	12	52
Traes_1BL_1A885E733.1	CCAAT_Enhancer_Binding_Protein_Domain	83	123
Traes_1AL_00A8A2030.2	CCAAT_Enhancer_Binding_Protein_Domain	77	117
Traes_7AL_A8CAE984E.1	CCAAT_Enhancer_Binding_Protein_Domain	160	200
TRAES3BF086800020CFD_t1	CCAAT_Enhancer_Binding_Protein_Domain	76	116
Traes_7BL_096916DC5.1	CCAAT_Enhancer_Binding_Protein_Domain	32	72
Traes_7DL_70D4FDB2A.1	CCAAT_Enhancer_Binding_Protein_Domain	88	128
Traes_4AS_6EDD5ACF7.2	CCAAT_Enhancer_Binding_Protein_Domain	55	95
Traes_2BS_8D66D6B82.1	CCAAT_Enhancer_Binding_Protein_Domain	56	96
Traes_5AL_39649C38E.1	CCAAT_Enhancer_Binding_Protein_Domain	142	182
Traes_5DL_1950C1FC2.2	CCAAT_Enhancer_Binding_Protein_Domain	214	254
Traes_1DS_0CFC1995D.2	CCAAT_Enhancer_Binding_Protein_Domain	53	93
Traes_6DS_F8DFD036F.2	CCAAT_Enhancer_Binding_Protein_Domain	1	41
Traes_6AS_AFF47E71C.2	CCAAT_Enhancer_Binding_Protein_Domain	11	51
Traes_7AL_D89BDD619.1	CCAAT_Enhancer_Binding_Protein_Domain	19	59
TRAES3BF111600080CFD_t1	cAMP-Response_Element_Binding_Domain3	45	85
TRAES3BF099600130CFD_t1	cAMP-Response_Element_Binding_Domain3	45	85
TRAES3BF099600200CFD_t1	cAMP-Response_Element_Binding_Domain3	45	85
TRAES3BF111600130CFD_t1	cAMP-Response_Element_Binding_Domain3	45	85
TRAES3BF111600160CFD_t1	cAMP-Response_Element_Binding_Domain3	44	84
Traes_1AL_1FFBFB058.1	cAMP-Response_Element_Binding_Domain3	285	325
Traes_1BL_DE2CF9613.1	cAMP-Response_Element_Binding_Domain3	272	312
Traes_1DL_D9BA83221.2	cAMP-Response_Element_Binding_Domain3	118	158
TRAES3BF111600130CFD_t1	cAMP-Response_Element_Binding_Domain3	155	195
TRAES3BF111600080CFD_t1	cAMP-Response_Element_Binding_Domain3	155	195
TRAES3BF111600160CFD_t1	cAMP-Response_Element_Binding_Domain3	154	194
Traes_5DL_73CE92096.2	cAMP-Response_Element_Binding_Domain3	127	167
Traes_5BL_FB4EDEA83.2	cAMP-Response_Element_Binding_Domain3	127	167
Traes_5AL_521868848.2	cAMP-Response_Element_Binding_Domain3	117	157
TRAES3BF099600200CFD_t1	cAMP-Response_Element_Binding_Domain3	155	195
TRAES3BF099600130CFD_t1	cAMP-Response_Element_Binding_Domain3	155	195
TRAES3BF001900070CFD_t1	cAMP-Response_Element_Binding_Domain3	124	164
Traes_5BL_DE53199D3.3	cAMP-Response_Element_Binding_Domain3	138	178
Traes_4DL_73DC40D7B.1	DUF1	254	282
Traes_4BL_DAFEC95DD.1	DUF1	254	282
Traes_4AS_6EDD5ACF7.2	DUF1	254	282
TRAES3BF027700210CFD_t1	DUF1	397	425
Traes_3AL_5490CF370.1	DUF1	357	385
Traes_3DL_A71427183.1	DUF1	357	385
Traes_2BS_8D66D6B82.1	DUF1	256	284
TRAES3BF003000030CFD_t1	DUF1	252	280
Traes_5DL_1950C1FC2.2	DUF1	432	460
Traes_4BS_B7A8F8CD8.1	DUF1	257	285
Traes_4DS_0521C8ABF.1	DUF1	226	254
Traes_1DS_0CFC1995D.2	DUF1	256	284
Traes_1DL_AFDF3B024.1	DUF1	415	443
Traes_1BL_B03720C3B.2	DUF1	372	400
Traes_1AL_3B659AABA.1	DUF1	372	400
Traes_1BS_E3FCA98E3.2	DUF1	256	284
Traes_4AL_5E7F93445.2	DUF1	592	620
Traes_1AS_412B31FC1.1	DUF1	252	280
TRAES3BF099600030CFD_t1	DUF1	458	486
Traes_5BL_C08428870.1	DUF1	439	467
Traes_5AS_3A85F1C2C.3	Multi_Function_Mosaic_Region_Associated	220	269
Traes_5BS_A5532B750.1	Multi_Function_Mosaic_Region_Associated	218	267
Traes_5BL_A5532B750.1	Multi_Function_Mosaic_Region_Associated	218	267
Traes_5DL_C794C1EEA.3	Multi_Function_Mosaic_Region_Associated	196	245
Traes_5BL_F3018E8CA.1	Multi_Function_Mosaic_Region_Associated	103	152
Traes_6AL_46B659A23.2	Multi_Function_Mosaic_Region_Associated	116	165
Traes_5DL_75AEE92BB.1	Multi_Function_Mosaic_Region_Associated	38	87
Traes_7DL_67C4287B2.2	Multi_Function_Mosaic_Region_Associated	87	136
Traes_2AL_14B1B159F.2	Multi_Function_Mosaic_Region_Associated	187	236
Traes_2BL_245DDBC7B.2	Multi_Function_Mosaic_Region_Associated	258	307
Traes_6BS_05264DAEA.2	Multi_Function_Mosaic_Region_Associated	183	232
Traes_7AL_DD8261917.1	cAMP-Response_Element_Binding_Domain4	30	79
Traes_7DL_C343BA649.2	cAMP-Response_Element_Binding_Domain4	116	165
Traes_7BL_07CC0B6EF.1	cAMP-Response_Element_Binding_Domain4	100	149
Traes_6AS_F1CEB89EE.2	cAMP-Response_Element_Binding_Domain4	172	221
Traes_6DS_273430303.2	cAMP-Response_Element_Binding_Domain4	172	221
Traes_5DL_743B870D9.1	cAMP-Response_Element_Binding_Domain4	131	180
Traes_5BL_F367A99A7.1	cAMP-Response_Element_Binding_Domain4	131	180
Traes_5DS_6E33F5034.1	cAMP-Response_Element_Binding_Domain4	142	191
Traes_5AS_2F996234C.1	cAMP-Response_Element_Binding_Domain4	142	191
TRAES3BF111600160CFD_t1	DUF2	250	299
TRAES3BF099600200CFD_t1	DUF2	251	300
TRAES3BF111600080CFD_t1	DUF2	251	300
TRAES3BF111600130CFD_t1	DUF2	251	300
TRAES3BF099600130CFD_t1	DUF2	251	300
Traes_3DL_E21790878.1	DUF2	36	85
TRAES3BF099600120CFD_t1	DUF2	37	86
Traes_3DS_BB7306A01.1	DUF3	34	48
TRAES3BF027700210CFD_t1	DUF3	227	241
Traes_3AL_5490CF370.1	DUF3	187	201
Traes_3DL_A71427183.1	DUF3	187	201
TRAES3BF003000030CFD_t1	DUF3	81	95
TRAES3BF099600030CFD_t1	DUF3	293	307
Traes_3AL_C5E13251D.1	DUF3	64	78
Traes_7DS_E5A18AAA4.1	DUF3	108	122
Traes_1DL_AFDF3B024.1	DUF3	250	264
Traes_1BL_B03720C3B.2	DUF3	207	221
Traes_1AS_412B31FC1.1	DUF3	84	98
Traes_4AL_5E7F93445.2	DUF3	427	441
Traes_4BS_B7A8F8CD8.1	DUF3	92	106
Traes_4DS_0521C8ABF.1	DUF3	61	75
Traes_1AL_3B659AABA.1	DUF3	207	221
Traes_4DL_73DC40D7B.1	DUF3	85	99
Traes_4BL_DAFEC95DD.1	DUF3	85	99
Traes_1BS_E3FCA98E3.2	DUF3	83	97
Traes_2BL_9528AAD7C.2	DUF3	169	183
Traes_2AL_BD0C7A9A5.2	DUF3	115	129
Traes_5BL_C08428870.1	DUF3	250	264
Traes_5AL_0C11447DF.2	DUF3	215	229
Traes_5DL_9935B1BF4.2	DUF3	214	228
Traes_5BL_A4B8421A7.1	DUF3	186	200
Traes_6AS_9916DDE4D.2	DUF3	196	210
Traes_6BS_65CDD608F.2	DUF3	175	189
Traes_4BL_80683C0B9.1	Basic_Leucine_Zipper_Domain1	80	108
Traes_4BL_80683C0B9.1	Basic_Leucine_Zipper_Domain1	139	167
Traes_2AS_B1B372658.2	Basic_Leucine_Zipper_Domain1	40	68
Traes_6AS_1FB5A49D7.1	Basic_Leucine_Zipper_Domain1	58	86
Traes_5DL_8F7AC72B0.2	Basic_Leucine_Zipper_Domain1	87	115
Traes_2DS_D0563916C.1	Basic_Leucine_Zipper_Domain2	1	29
Traes_4BL_80683C0B9.1	Basic_Leucine_Zipper_Domain2	86	114
Traes_1DL_DA67871B9.1	Basic_Leucine_Zipper_Domain2	4	32
Traes_2AS_B1B372658.2	Basic_Leucine_Zipper_Domain2	46	74
Traes_7BL_C9758A38D.1	Basic_Leucine_Zipper_Domain2	16	44
Traes_4BL_80683C0B9.1	Basic_Leucine_Zipper_Domain3	81	130
Traes_4BL_80683C0B9.1	Basic_Leucine_Zipper_Domain3	109	158
Traes_2AS_B1B372658.2	Basic_Leucine_Zipper_Domain3	17	66
Traes_6DS_691A715BD.1	Basic_Leucine_Zipper_Domain3	54	103
Traes_6AS_1FB5A49D7.1	Basic_Leucine_Zipper_Domain3	133	182
Traes_6AS_1FB5A49D7.1	Basic_Leucine_Zipper_Domain3	161	210
Traes_6AS_1FB5A49D7.1	Basic_Leucine_Zipper_Domain3	154	203
Traes_6BS_4B23FB2A3.2	Basic_Leucine_Zipper_Domain3	9	58
Traes_5DL_8F7AC72B0.2	Basic_Leucine_Zipper_Domain3	67	116
Traes_5DL_8F7AC72B0.2	Basic_Leucine_Zipper_Domain3	88	137
Traes_4BL_80683C0B9.1	Transcription_Factor_TGA_like_Domain2	105	154
Traes_2AS_B1B372658.2	Coiled_Coil_region	19	59
Traes_6DS_691A715BD.1	Coiled_Coil_region	62	102
Traes_6AS_1FB5A49D7.1	Coiled_Coil_region	141	181
Traes_4DL_991C3125E.1	Coiled_Coil_region	8	48
Traes_7BL_C9758A38D.1	Coiled_Coil_region	5	45
Traes_4BL_1F4A30599.1	Coiled_Coil_region	29	69
Traes_2DS_D0563916C.1	CCAAT_Enhancer_Binding_Protein_Domain	1	41
Traes_4BL_80683C0B9.1	CCAAT_Enhancer_Binding_Protein_Domain	86	126
Traes_1DL_DA67871B9.1	CCAAT_Enhancer_Binding_Protein_Domain	4	44
Traes_5DL_8F7AC72B0.2	DUF2	10	59
Traes_4BL_80683C0B9.1	DUF3	113	127
Traes_2AS_0A7765B12.1	DUF3	48	62
