# Supplementary material for: Genome-wide Analysis of bZIP Transcription Factors in wheat and Functional Characterization of a TabZIP under Abiotic Stress
Source: Sci Rep. 2019 Mar 14;9:4608. doi: 10.1038/s41598-019-40659-7 (PMC6418127; doi:10.1038/s41598-019-40659-7)
Supplement: Supplementary file 4 — Supplementary Table S3 [file 41598_2019_40659_MOESM4_ESM.xlsx]

## Sheet: Biological processes
Supplementary Table S3. Enriched Gene Ontology biological process terms for wheat bZIPs.
GO-ID	P-value (Corrected)	Description
GO:0006355	0	regulation of transcription, DNA-dependent
GO:0045449	0	regulation of transcription
GO:0051252	0	regulation of RNA metabolic process
GO:0010556	0	regulation of macromolecule biosynthetic process
GO:0031326	0	regulation of cellular biosynthetic process
GO:0009889	0	regulation of biosynthetic process
GO:0019219	0	regulation of nucleobase, nucleoside, nucleotide and nucleic acid metabolic process
GO:0051171	0	regulation of nitrogen compound metabolic process
GO:0010468	0	regulation of gene expression
GO:0080090	0	regulation of primary metabolic process
GO:0060255	0	regulation of macromolecule metabolic process
GO:0031323	0	regulation of cellular metabolic process
GO:0019222	0	regulation of metabolic process
GO:0050794	0	regulation of cellular process
GO:0050789	0	regulation of biological process
GO:0065007	0	biological regulation
GO:0006350	1.9444e-25	transcription
GO:0006351	1.9444e-25	transcription, DNA-dependent
GO:0032774	2.4157e-25	RNA biosynthetic process
GO:0016070	3.437e-13	RNA metabolic process
GO:0090304	6.6014e-07	nucleic acid metabolic process
GO:0010467	9.2325e-05	gene expression
GO:0031325	0.00012872	positive regulation of cellular metabolic process
GO:0009893	0.00014911	positive regulation of metabolic process
GO:0045893	0.00022074	positive regulation of transcription, DNA-dependent
GO:0045941	0.00022074	positive regulation of transcription
GO:0010628	0.00023952	positive regulation of gene expression
GO:0051254	0.00024489	positive regulation of RNA metabolic process
GO:0045935	0.00026521	positive regulation of nucleobase, nucleoside, nucleotide and nucleic acid metabolic process
GO:0051173	0.00028672	positive regulation of nitrogen compound metabolic process
GO:0010557	0.00044438	positive regulation of macromolecule biosynthetic process
GO:0006139	0.00048398	nucleobase, nucleoside, nucleotide and nucleic acid metabolic process
GO:0034645	0.00048398	cellular macromolecule biosynthetic process
GO:0009059	0.00050768	macromolecule biosynthetic process
GO:0031328	0.00051031	positive regulation of cellular biosynthetic process
GO:0009891	0.00051031	positive regulation of biosynthetic process
GO:0010604	0.00056945	positive regulation of macromolecule metabolic process
GO:0048522	0.00059886	positive regulation of cellular process
GO:0009737	0.0029332	response to abscisic acid stimulus
GO:0048518	0.0029332	positive regulation of biological process
GO:0070887	0.004401	cellular response to chemical stimulus
GO:0071310	0.0082145	cellular response to organic substance
GO:0034641	0.014906	cellular nitrogen compound metabolic process
GO:0010033	0.016285	response to organic substance
GO:0071294	0.018072	cellular response to zinc ion
GO:0031539	0.018072	positive regulation of anthocyanin metabolic process
GO:0006807	0.024916	nitrogen compound metabolic process
GO:0042753	0.034561	positive regulation of circadian rhythm
